# Supplementary material for: B‑Site Cu2 + Substitution and Strain-Mediated Magnetic Evolution in La2CoRuO6 Double Perovskite: Insights from Experiment and DFT + U‑Corrected Calculations
Source: ACS Appl Mater Interfaces. 2025 Dec 15;17(51):69610–20. doi: 10.1021/acsami.5c18178 (PMC12754751; doi:10.1021/acsami.5c18178)
Supplement: Supplementary file 1 [file am5c18178_si_001.cif]

# generated using pymatgen
data_La2CoRuO6
_symmetry_space_group_name_H-M   'P 1'
_cell_length_a   5.47602815
_cell_length_b   5.64775559
_cell_length_c   9.44476945
_cell_angle_alpha   90.00000000
_cell_angle_beta   124.99150139
_cell_angle_gamma   90.00000000
_symmetry_Int_Tables_number   1
_chemical_formula_structural   La2CoRuO6
_chemical_formula_sum   'La4 Co2 Ru2 O12'
_cell_volume   239.29991576
_cell_formula_units_Z   2
loop_
 _symmetry_equiv_pos_site_id
 _symmetry_equiv_pos_as_xyz
  1  'x, y, z'
loop_
 _atom_type_symbol
 _atom_type_oxidation_number
  La3+  3.0
  Co2+  2.0
  Ru4+  4.0
  O2-  -2.0
loop_
 _atom_site_type_symbol
 _atom_site_label
 _atom_site_symmetry_multiplicity
 _atom_site_fract_x
 _atom_site_fract_y
 _atom_site_fract_z
 _atom_site_occupancy
  La3+  La0  1  0.23856053  0.45500408  0.24991363  1
  La3+  La1  1  0.76143947  0.54499592  0.75008637  1
  La3+  La2  1  0.76143947  0.95500408  0.25008637  1
  La3+  La3  1  0.23856053  0.04499592  0.74991363  1
  Co2+  Co4  1  0.50000000  0.50000000  0.00000000  1
  Co2+  Co5  1  0.50000000  0.00000000  0.50000000  1
  Ru4+  Ru6  1  0.00000000  0.00000000  0.00000000  1
  Ru4+  Ru7  1  0.00000000  0.50000000  0.50000000  1
  O2-  O8  1  0.74472563  0.21225118  0.04061074  1
  O2-  O9  1  0.25527437  0.78774882  0.95938926  1
  O2-  O10  1  0.25527437  0.71225118  0.45938926  1
  O2-  O11  1  0.74472563  0.28774882  0.54061074  1
  O2-  O12  1  0.83036911  0.70060982  0.04283162  1
  O2-  O13  1  0.16963089  0.29939018  0.95716838  1
  O2-  O14  1  0.16963089  0.20060982  0.45716838  1
  O2-  O15  1  0.83036911  0.79939018  0.54283162  1
  O2-  O16  1  0.33342140  0.02073462  0.25326108  1
  O2-  O17  1  0.66657860  0.97926538  0.74673892  1
  O2-  O18  1  0.66657860  0.52073462  0.24673892  1
  O2-  O19  1  0.33342140  0.47926538  0.75326108  1
