# Supplementary material for: B‑Site Cu2 + Substitution and Strain-Mediated Magnetic Evolution in La2CoRuO6 Double Perovskite: Insights from Experiment and DFT + U‑Corrected Calculations
Source: ACS Appl Mater Interfaces. 2025 Dec 15;17(51):69610–20. doi: 10.1021/acsami.5c18178 (PMC12754751; doi:10.1021/acsami.5c18178)
Supplement: Supplementary file 2 [file am5c18178_si_002.cif]

# generated using pymatgen
data_Sr10Cu(RuO5)4
_symmetry_space_group_name_H-M   'P 1'
_cell_length_a   8.70734400
_cell_length_b   8.70734400
_cell_length_c   12.81625000
_cell_angle_alpha   90.00000000
_cell_angle_beta   90.00000000
_cell_angle_gamma   90.00000000
_symmetry_Int_Tables_number   1
_chemical_formula_structural   Sr10Cu(RuO5)4
_chemical_formula_sum   'Sr20 Cu2 Ru8 O40'
_cell_volume   971.70038593
_cell_formula_units_Z   2
loop_
 _symmetry_equiv_pos_site_id
 _symmetry_equiv_pos_as_xyz
  1  'x, y, z'
loop_
 _atom_type_symbol
 _atom_type_oxidation_number
  Sr2+  2.0
  Cu2+  2.0
  Ru4+  4.0
  O2-  -2.0
  O-  -1.0
loop_
 _atom_site_type_symbol
 _atom_site_label
 _atom_site_symmetry_multiplicity
 _atom_site_fract_x
 _atom_site_fract_y
 _atom_site_fract_z
 _atom_site_occupancy
  Sr2+  Sr0  1  0.79238200  0.40296000  0.35413800  1
  Sr2+  Sr1  1  0.00000000  0.00000000  0.35113600  1
  Sr2+  Sr2  1  0.20761800  0.59704000  0.35413800  1
  Sr2+  Sr3  1  0.40296000  0.20761800  0.35413800  1
  Sr2+  Sr4  1  0.59704000  0.79238200  0.35413800  1
  Sr2+  Sr5  1  0.50000000  0.50000000  0.14886400  1
  Sr2+  Sr6  1  0.70761800  0.09704000  0.14586200  1
  Sr2+  Sr7  1  0.90296000  0.70761800  0.14586200  1
  Sr2+  Sr8  1  0.09704000  0.29238200  0.14586200  1
  Sr2+  Sr9  1  0.29238200  0.90296000  0.14586200  1
  Sr2+  Sr10  1  0.29238200  0.90296000  0.85413800  1
  Sr2+  Sr11  1  0.50000000  0.50000000  0.85113600  1
  Sr2+  Sr12  1  0.70761800  0.09704000  0.85413800  1
  Sr2+  Sr13  1  0.90296000  0.70761800  0.85413800  1
  Sr2+  Sr14  1  0.09704000  0.29238200  0.85413800  1
  Sr2+  Sr15  1  0.00000000  0.00000000  0.64886400  1
  Sr2+  Sr16  1  0.20761800  0.59704000  0.64586200  1
  Sr2+  Sr17  1  0.40296000  0.20761800  0.64586200  1
  Sr2+  Sr18  1  0.59704000  0.79238200  0.64586200  1
  Sr2+  Sr19  1  0.79238200  0.40296000  0.64586200  1
  Cu2+  Cu20  1  0.00000000  0.00000000  0.00000000  1
  Cu2+  Cu21  1  0.50000000  0.50000000  0.50000000  1
  Ru4+  Ru22  1  0.19979400  0.59614500  0.00000000  1
  Ru4+  Ru23  1  0.40385500  0.19979400  0.00000000  1
  Ru4+  Ru24  1  0.09614500  0.30020600  0.50000000  1
  Ru4+  Ru25  1  0.80020600  0.40385500  0.00000000  1
  Ru4+  Ru26  1  0.69979400  0.09614500  0.50000000  1
  Ru4+  Ru27  1  0.90385500  0.69979400  0.50000000  1
  Ru4+  Ru28  1  0.59614500  0.80020600  0.00000000  1
  Ru4+  Ru29  1  0.30020600  0.90385500  0.50000000  1
  O-  O30  1  0.00000000  0.00000000  0.16226900  1
  O-  O31  1  0.50000000  0.50000000  0.33773100  1
  O-  O32  1  0.50000000  0.50000000  0.66226900  1
  O-  O33  1  0.00000000  0.00000000  0.83773100  1
  O2-  O34  1  0.79962450  0.40047050  0.16217150  1
  O2-  O35  1  0.20037550  0.59952950  0.16217150  1
  O2-  O36  1  0.40047050  0.20037550  0.16217150  1
  O2-  O37  1  0.59952950  0.79962450  0.16217150  1
  O2-  O38  1  0.70037550  0.09952950  0.33782850  1
  O2-  O39  1  0.90047050  0.70037550  0.33782850  1
  O2-  O40  1  0.09952950  0.29962450  0.33782850  1
  O2-  O41  1  0.29962450  0.90047050  0.33782850  1
  O2-  O42  1  0.39592400  0.69534300  0.00000000  1
  O2-  O43  1  0.60407600  0.30465700  0.00000000  1
  O2-  O44  1  0.79243500  0.89625900  0.00000000  1
  O2-  O45  1  0.00000000  0.50000000  0.00000000  1
  O2-  O46  1  0.20756500  0.10374100  0.00000000  1
  O2-  O47  1  0.50000000  0.00000000  0.00000000  1
  O2-  O48  1  0.19534300  0.10407600  0.50000000  1
  O2-  O49  1  0.89625900  0.20756500  0.00000000  1
  O2-  O50  1  0.10374100  0.79243500  0.00000000  1
  O2-  O51  1  0.30465700  0.39592400  0.00000000  1
  O2-  O52  1  0.29962450  0.90047050  0.66217150  1
  O2-  O53  1  0.70037550  0.09952950  0.66217150  1
  O2-  O54  1  0.90047050  0.70037550  0.66217150  1
  O2-  O55  1  0.09952950  0.29962450  0.66217150  1
  O2-  O56  1  0.20037550  0.59952950  0.83782850  1
  O2-  O57  1  0.40047050  0.20037550  0.83782850  1
  O2-  O58  1  0.59952950  0.79962450  0.83782850  1
  O2-  O59  1  0.79962450  0.40047050  0.83782850  1
  O2-  O60  1  0.89592400  0.19534300  0.50000000  1
  O2-  O61  1  0.10407600  0.80465700  0.50000000  1
  O2-  O62  1  0.29243500  0.39625900  0.50000000  1
  O2-  O63  1  0.50000000  0.00000000  0.50000000  1
  O2-  O64  1  0.70756500  0.60374100  0.50000000  1
  O2-  O65  1  0.00000000  0.50000000  0.50000000  1
  O2-  O66  1  0.69534300  0.60407600  0.00000000  1
  O2-  O67  1  0.39625900  0.70756500  0.50000000  1
  O2-  O68  1  0.60374100  0.29243500  0.50000000  1
  O2-  O69  1  0.80465700  0.89592400  0.50000000  1
